# Supplementary material for: Clinical characteristics of nontuberculous mycobacterial disease in people living with HIV/AIDS in South Korea: A multi-center, retrospective study
Source: PLoS One. 2022 Nov 10;17(11):e0276484. doi: 10.1371/journal.pone.0276484 (PMC9648836; doi:10.1371/journal.pone.0276484)
Supplement: S1 Data — (XLSX) [file pone.0276484.s001.xlsx]

## Sheet: total
Assigned location	subject No.	Sex male =1 female =2	Height(m) at NTM diagnosis	Weight (kg) at NTM diagnosis	BMI	Smoking (pack-year)	Age at HIV diagnosis (Year)	Date of HIV diagnosis (yyyy/mm/dd)	CD4 (count/uL) at HIV diagnosis	Viral load (copies/mL) at HIV diagnosis	CD4 (count/ul, at NTM diagnosis)	Viral load (copies/ml, at NTM diagnosis)	On combination anti-retroviral therapy? (at diagnosis of NTM) (combination antiretroviral therapy = taking more than 2 classes of medication) Yes=1 No=2 (less than 2 weeks)	Combination antiretroviral therapy start date initial HIV medication (YY/MM/DD)	Type of initial combination antiretroviral therapy + full regimen initial HIV medication NRTI=1 NNRTI based =2 INSTI=3 PI based =4 Other = please specify	initial HIV medication NRTI=1 NNRTI based =2 INSTI=3 PI based =4 Other = please specify	Combination antiretroviral therapy start date at NTM diagnosis (YY/MM/DD)	Type of combination antiretroviral therapy (at diagnosis of NTM)+ full regimen at NTM diagnosis NNRTI based =1 PI based =2 INSTI based =3 Other = please specify	at NTM diagnosis NNRTI based =1 PI based =2 INSTI based =3 Other = please specify	cART switch after NTM diagnosis (YY/MM/DD)	Type of combination antiretroviral therapy during the treatment of NTM)+ full regimen NNRTI based =1 PI based =2 INSTI based =3 Other = please specify		AIDS status (ever) yes=1 No =2	Age at NTM diagnosis (Year)	Date of NTM diagnosis (yyyy/mm/dd)	Time from HIV diagnosis to NTM diagnosis (Months)	Diagnostic mehtods, NTM culture positive=1, Pathology NTM PCR positive=2, Other=please specify	NTM species M.avium=1 M.intracellulare=2 M.kansassi=3 M.abscessus=4 M.chelonei=5 M.fortuitum=6 M.gordonae=7 M.malmoense=8 M.marimum=9 M.xenopi =10 unknwon=11 M.celatum=12 (if multiple, check all that apply)	Site of NTM isolation Blood=1 Lymph nodes=2 Sputum=3 Bone marrow=4 CSF=5 Synovial fluid =6 pleural fluid=7 Etc=please specify (if multiple, check all that apply)	NTM resistance to antibiotics Clarithromycin R =1 Azithromycin R=2 Ethambutol R=3 Rifampin R=4 Rifabutin R=5 Streptomycin R=6 Amikacin R=7 clofazimine R=8 moxifloxacin R=9 (if multiple, check all that apply)	Initial NTM treatment regimen Clarithromycin, rifabutin, ethambutol=1 Clarithromycin, rifampin, ethmbutol=2 Clarithromycin, rifabutin, ethambutol, ciprofloxacin=3 Clarithromycin, rifabutin, ethambutol, levofloxacin=4 Clarithromycin, ethambutol=5 Isoniazid, rifampin, and ethambutol=6 Isoniazid, rifampin, and ethambutol, clarithromycin=7 Clarithromycin, rifampin, ethambutol, ciprofloxacin=8 Clarith…	Date of starting NTM treatment (yyyy/mm/dd)	Duration of NTM treatment (Months)	Regimen change during treatment? Yes =1 No =2	Currently in treatment =1 Treatment done =2 follow up loss=3	Pulmonary NTM disease? Pumonary NTM =1 Extra pul NTM =2 colonization=3	If Pumonary NTM, what is the presentation on chest image Nodular =1 Cavitary =2 Infiltrative =3 Normal chest imaging =4 (if multiple, list all numbers that apply)	If Extrapulmonary NTM, what is the clinical presentation? Lymadenopathy =1 Skin/soft tissue infiltration =2 Disseminated =3 Other = please specify	Hospitalization due to NTM? Yes =1 No =2	Length of hospitalization for NTM treatment (Days)	Treatment success? Yes =1 No =2 In treatment =3 Unable to determine =4 **Treatment success defined as 1) pulmonary NTM - clinical improvement - minimum duration of medication at least 6 months - consecutive negative sputum culture for 6 months (all three components should be satisfied) 2) extrapulmonary NTM : resolution of clinical symptom and site lesion	Date of last follow up or death (yyyy/mm/dd)	Mortality due to NTM infection Yes =1 No =2 In treatment =3	colonization yes=1 no=2
4	10	1					68	2009-x	5	111793	149	0	1	2012-x	ABC/3TC+RAL	3	2012-x	ABC/3TC+RAL	3	2012-x	3 ABC/3TC+RAL	3	1	73	2014	55	1	2	3	mixed culture	RFB+ETB+AZI	2015	9	2	2	1			0		1	2021	2	2
4	7	1	1.62	53.6	20.4237	15	21	2008-x	127	305366	86	10000000	1	2011-x	AZT/3TC+LOP/r	4	2015-x	combivir /prezista/novir/isentress /intellence	3,4	2016	combivir /prezista/novir/		1	28	2015	81	1	7	7		INH,RFB,LX, clari	2015	24		1	1		Pleural effusion	1	17	1	2021	2	2
4	11	2	1.42	37.7	18.6967	0	66	2012-x	208	160555	246	0	1	2012-x	ABC/3TC+ATZ	4	2012-x	ABC/3TC+ATZ	4		2 ABC/3TC+ATZ	4	2	69	2015	30	1	5	3		ER + azith + moxi + CS	2015	11	2	2	1			1	20	1	2021	2	2
1	31	1	1.73	71		20	38	2016-x	8	362000	8	362000	1	2021-x	triumeq	3	2021-x	triumeq	3	2021	triumeq, prezcobix	2,3	1	38	2016	0	1sputum	1	3	not done	clarithromycin, ethambutol, moxifloxacin	2016	30	2	2	1	hemoptysis, fever	x	1	42 (Dx and Tx)	1	2021	2	2
1	34	1	1.66	60		0	41	2004-x	136		80	66.5	1	2004-x	ziovudine, lamivudine	1	2010-x	abacavir/3TC/reyataz/ritonavir	4	none	abacavir/3TC/reyataz/ritonavir	4	1	47	2010	79	1	1,2	3	moxifloxacin, linezolid R	1	2010	13	2	2	1	1	1	1	47	1	2021	2	2
4	21	1	1.67	46	16.494	14	42	2011-x			3	425038	1				2017-x	TDF/FTC+DRV/c	3	2018	4 RAL+DRV/c		1	49	2018	84	1	3	3		INH+MFX+CLA	2018		2		1		1(Mediastinal LNE)	1	212	2	2019	1	2
1	33	1	1.79	47	14.6687	unknown	52	2006-x	415	41000	415	41000	1	2010-x	ziagen/3TC/stocrine	4				none	2NRTI+NNRTI	2	1	52	2006	0	1	2	3	moxifloxacin, linezolid I	2	2006	continue	2	2	1	2	x	1	28	2	2018	1	2
1	40	1	1.79	53.7		unknown	33	2009-x	86	4380000	86	4380000	2	2009-x	combivir, stocrin	4		combivir, stocrin	4	x			1	33	2009	0	1	11	sputum, BAL		clarithromycin, mycobutin, ethambutol	2009		x	expire	1	3, r/o pcp, fungal infection	x	1	x expire	2	2009		2
3	1	1	1.7	48.7	16.8512	2.5	50	2015-x	3	150000	3	150000	2	2015-x	truvada, stocrin	4		truvada, stocrin	4	continue	truvada, stocrin	4	1	50	2015	0	1	12	3		rifampicin, ethambutol, moxifloxacin	2015	3	2	1	1	2,3	none	1	51	3	2015	3	2
1	45	1	1.57	55.3	22.435	0	63	2002-x	unk		317	0	1	2002-x	AZT/3TC/crix	4	2016-x	triumeq	3	x	triumeq	3	1	80	2021	222	1	1	3	pending	clari, etham				x	1	1,2	x	1	3, for FOB	3	2021	3	2
4	17	1	1.74			0	52	2016-x	34	542868	34	542868	1	2016-x	TDF/FTC+RAL	3	2016-x	TDF/FTC+RAL	3	2016	2 3TC+DRV/r	3	1	52	2016	5	1	3	3		INH+RFB+ETB	2016	6	2	3	1			1	172	4	2017	2	2
4	22	2	1.51	38.1	16.7098	0	36	2019-x	1	808742	1	808742	2	2019-x	TAF/FTC+RAL	3	2019-x	TAF/FTC+RAL	3		3 TAF/FTC+RAL	3	1	36	2019	0	1	1	3	clarithromycin(S), moxifloxacin(I), linezolid(R)	AZM, Rfb, Lfx	2019		2		1		1	1	61	4	2019	2	2
2	24	1	1.78	57	17.9902		38	2012-x	100	39200	150	148	1	2012-x	Truvada + Stocrin	4	2021-x	Truvada + Stocrin	4	2021	Biktarvy	3	1	38	2013	4	3	1	3	9	1	2013	12	2	2	1	2		2		1	2021	2	2
4	13	2				0	36	2013-x	9	1900000	242	0	1	2013-x	ABC/3TC+ATZ	4	2013-x	ABC/3TC+ATZ	4		2 ABC/3TC+ATZ	4	1	36	2014	6	1	1	3		1	2014		2		1			2	134	2	2014	2	2
4	4	1					53	2010-x	377	7594	655	0	1	2010-x	PI base	4	2021-x	ABC+3TC+RAL	3	2016	3	4	2	58	2015	51	1	6	3		1	2015	11	1	2	1			2		4	2021	2	2
4	19	1					34	2014-x	37	248000	453	0	1	2014-x	ABC/3TC+ATZ/r	4	2016-x	ABC/3TC/DTG	3		3 ABC/3TC/DTG		1	38	2018	56	1	1	3		CLA/LZD-S, MOX-I	2018	24	1	3	1			2		4	2021	2	2
2	25	1	1.66	50	18.1449	20	47	2016-x			180	0	1	2016-x	stribild	3	2018-x	Triumeq	3	2018	Triumeq	3	1	49	2018	22	3	1	3	Other (Moxifloxacin I, linezolid R)	5	2018	18	1 (to ceftazidime, ethambutol, moxifloxacin on 2019-09-07 ~ 2020/01/08)	2	1	1		2		4 (F/U AFB stain)	2021	2	2
2	26	1	1.77	51	16.2788	38	50	2018-x	20	153348	150	180	1	2018-x	genvoya	3	2019-x	bictarvy	3	2019	Biktarvy	3	1	50	2018	2	3	1	3	Other (Moxifloxacin I, linezolid R)	Other (azithromycin, ethambutol)	2018	24	1 (azithromycin added on 2018-9-21)	2	1	1(+2)	hilar lymphadenopathy, no biopsy due to size	2		4 (F/U AFB stain)	2021	2	2
4	12	1					51	2013-x	162	3622				2013-x	TDF/FTC+DRV/c	4	2016-x	TDF/FTC+RAL	3		3 TDF/FTC+RAL	4	1	55	2015	31	1	2	3	clarithromycin(S), moxifloxacin(R), linezolid(R)	PZA, Pto, CS, Mfx, Pas					1								2
4	15	1																							2012			11	3		no treatemnt due to patient diagreement					1								2
4	8	1					32	2011-x	5	153457	5	153457	1	2012-x	ABC/3TC+LOP/r	4	2011-x	ABC/3TC+RAL	3	201	2 ABC/3TC+DRV/r	4	1	32	2012	2	1	1	2		1	2012	17	1	2	2		1	1	44	1	2021	2	2
4	23	1	1.7	53	18.3391		39	2019-x	77	1981598	77	1981598	1	2019-x	TDF/FTC/EVG/c	3	2019-x	TDF/FTC/EVG/c	3	2019	3 TAF/FTC+DTG	3	1	39	2019	2	2	11	Intestinal lymph node		AZM, Rfb, EMB, Mfx	2019		1	2	2		Intestinal NTM	1	70	1	2021	2	2
1	32	1	1.7	63	21.7993	0	42	2019-x	32	1330000	105	14400	1	2019-x	bictarvy	3	2019-x	bictarvy	3	2019	bictarvy	3	1	43	2020	2	2patholgy	11	2		clarithromycin, moxifloxacin (ethambutol added in july)	2020	12	1	2	2	1	1	1	21	1	2021	2	2
1	43	1	1.64	62		unknown	23	1996-x	unk		7	58600	1					3tc, ziagen, stocrin	4	x	3tc, ziagen, stocrin	4	1	34	2007	120	2	3	sigmoid bx, sputum	isoniazid R,p-aminosalicylate R	HERZ	2007	18	rifabutin+cycloserin+ethambutol+prothionamide+moxifloxaci	2	2	1	Intestinal NTM	1	90	1	2021	2	2
4	18	1					34	2014-x	37	248000	37	248000	2	2014-x	ABC/3TC+ATZ/r	4	2014-x	ABC/3TC+ATZ/r	4	2016	3 ABC/3TC/DTG		1	34	2014	0	1	1	2			2014	40	2	2	2		3	1		2	2021	2	2
1	41	1	1.73	69	23.0546	unknown	36	2010-x	9	244046	9	244046	2	2010-x	combivir + efavirenz	2		x, IRIS로 중단중	2	2011	stocrine, combivir	4	1	36	2011	1	2	1	2,3	clari S	clari, myco, etham	2010	18	1	2	2	x	1	1	42	2	2021	2	2
3	2	1	1.71	63.5	21.7161	27	47	2018-x	24	1110000	91		1	2018-x	Triumeq	3		Triumeq	3	continue	Triumeq	3	1	47	2018	3	2	2	2	9	5	2018	7	2	1	2	4	1	1	11	3	2019	3	2
1	30	1	1.69	57	19.9573	0	29	2020-x	27	1670000	508	37.7	1	2020-x	bictarvy	3	2020-x	bictarvy	3	2021	Tivicay, 3-TC	3	1	30	2021	3	2pathology	2	2	amikacin I cipro >16 Linezolid R Moxifloxacin I	ethambutol, clarithromycin, levofloxacin	2021	continue	1	1	2	x	Lymphadenopathy fever	1	50 (dx and first tx)	3	2021	3	2
1	37	2	1.65	39		unknown	27	2008-x	4	483916	58	290	1	2008-x	atazanavir+lamivudine+ziagen	4	2008-x	atazanavir+lamivudine+ziagen	4	2008	atazanavir+lamivudine+ziagen	4	1	28	2009	12	1,2	1	2,3		1	2009		2	unknwon	2	x	1	1	90	4	2009	2	2
4	20	1					36	2016-x	33	154551	134	0	1	2016-x	TDF/FTC/EVG/c	3	2016-x	ABC/3TC/DTG	3	2017	3 ABC/3TC/DTG		1	36	2016	2	2	11	2		5	2017	16	1	2	2		1	2		1	2020	2	2
1	35	2	1.56	52.2	21.4497	0	54	2017-x	4	249000	63	167	1	2017-x	triumeq	3	2017-x	triumeq	3	2017	dolutegravir 50mg bid+truvada	3	1	54	2017	5	2	11	2		HER+clarithromycin	2017	12	2	2	2	x	1	2	x	1	2021	2	2
3	3	1				12	34	2000-x	7	118846			2	2000-x	Crixivan,zidovudine,lamivudine	4	복용안함	복용안함			no medicaiton		1	35	2001	9	1,2	1	2,7	3,4	HREZ	2018	1	2	1	2	4	3	2	1	3	2000	1	2
2	27	1	1.65	56	20.5693	8	29	2018-x	10	714695	40	52	1	2018-x	Triumeq	3	2018-x	Triumeq	3	2019	Triumeq+Tivicay	4	1	29	2019	2	2	11	2	Undetermined	1	2019	12	2		2		1 or 3 (Cervical LN positive, liver pathology indeterminate, TB-PCR negativE)	1 (for biopsy)	4	1	2021	2	2
1	46	1	1.69	56		unknown	33	2003-x	130	383588	146	168000	1	2003-x	3TC/Kaletra/AZT	4	2007-x	3-TC/Reyataz/Norvir	4	x	NRTI, PI, PI	4	1	37	2007	57	1	11	3		TB-coinfeciton:HERZ	2007	17	2	2	3	GGO	x	1	90	1	2021		1
4	5	2					51	2004-x			372	0	1	2004-06-30	PI base	4	2018-x	ABC/3TC+DTG	3			4	2	66	2019	180	1	2	3	1-S, 9-I, LZD-I	no change in chest CT, no treatment					3			2		4	2021	2	1
1.5	28	1					26	1997-x			85	267000	2	2021-09-03	truvada+EFV		2012-x	truvada+EFV					1	31	2012	66	1	11	3							3	3, pneumonia present		2		4	2021	2	1
1.5	29	1	1.76	70	22.5981		31	2017-x	54	353000	54	353000	2	2017-x	stribild	3							1	20	2017	0	1	11	3							3			2		4	2021	2	1
1	39	1	1.7	62	21.4533	0	60	2010-x	155	157000	927	22.5	1	2010-x	abacavir/3TC/reyataz/norvir	3,4	2017-x	genvoya	3	x	genvoya	3	1	68	2018	96	1	11	3					x	x	3	x	x	x	x	4	2021	2	1
1	44	1	1.78	56.1	17.7061	unknown	34	2018-x	34	118000	34	118000	1	2018-x	triumeq	3	2018-x	triumeq	3	x	triumeq	3	1	34	2019	2	1	11	3						expire	3	x	x	x	x	4	2020	2	1
4	14	1																										1	3		Chest CT normal, no treatment					3								1
1	47	1	1.8	70	21.6049	0.5pack*	22	2021-x	423	10000000	285	152000	1	2012-x	truvada+kaletra	4	2016-x	triumeq	3	x	triumeq	3	1	26	2016	42	1	11	3							3						2021		1
1	48	1	1.74	50.3	16.6138	unknown	48	2014-x	17	68700	17	68700	2	2014-x	Truvada + kaletra	4	2014-x			x	Truvada + kaletra	4	1	48	2014	0	1	11	3							3						2021		1
1	49	1	1.75	71.5		0	56	2015-x	7	267000	164	20	1	2015-x	isentress+truvada	3	2015-x	isentress+truvada	3	x	isentress+truvada	3	1	56	2016	7	1	11	3							3						2021		1
1	50	1	1.73	47.6	15.9043	unknown	48	2017-x			27	0	1		genvoya	3	2017-x	truvada	1	x	truvada	1	1	48	2017	7	1	11	3							3						2020		1
1	51	1	1.77	58.9	18.8005	x	41	2018-x	14	61400	220	466	1	2018-x	prezcobix+descoby	4	2018-x	prezcobix+descoby	4	x	prezcobix+descoby	4	1	41	2018	2	1	11	3							3						2021		1
4	9	1	1.56	54.6	22.4359	0	40	2011-x	344	12223	1394	0	1	2012-01-05	ABC/3TC+RAL	3	2015-x	3TC+LOP/r	4	2019	3 TAF/FTC+DTG	3	2	48	2019	90	1	2	Epidudal abscess	clarithromycin(S), moxifloxacin(R), linezolid(I)	1	2019	18	2	2	3		2	1	80	1	2021	2	2
1	36	2	1.63	63	23.7118	5	39	2011-x	147	14700	150	45.8	1	2011-x	abacavir/3TC/reyataz/ritonavir	4	2014-x	truvada/isentress	3	2018	truvada->descovy, isentress	3	1	42	2014	39	1	3	3		clarithromycin	2014	3	2	2	3	3	x	2	x	1	2021	2	2
1	38	1	1.65	57	20.9366	0	33	2010-x			65	55500	2	2014-x	truvada+isentress	3		truvada+isentress		x	truvada+isentress	3	1	37	2014	48	1	11	3		clarithromycin	2014	1	2	2	3	x	x	2	x	1	2015	2	2
1	42	1	1.77	78	24.8971	unknown	40	2007-x	unk		0	391000	2	2011-x	abc, 3tc,efv	2				x			1	44	2011	48	1	11	3		clari	2001	6		2	3	4	x	2	x	1	2021	2	2
4	6	1					71	2012-x	389	19909	441	0	1	2012-x	ABC/3TC+RAL	3	2016-x	ABC/3TC/DTG	3			3	2	75	2016	52	2	11	3		no treatment					3			2		4	2021	2	2
4	16	1																										11	3		pcp treatment, death					3								2
